# Supplementary material for: Targeting Metastatic Colorectal Cancer with Immune Oncological Therapies
Source: Cancers (Basel). 2021 Jul 16;13(14):3566. doi: 10.3390/cancers13143566 (PMC8307556; doi:10.3390/cancers13143566)
Supplement: Supplementary file 1 [file cancers-13-03566-s001.zip]

Archive with 1 entries (1 files):
- cancers-1259741-supplementary.pdf
